# Supplementary material for: The use of text messaging for improving adherence to anti-diabetic regimen and glycaemic control in low-resource settings of South Africa: A study protocol for a randomised controlled trial
Source: Contemp Clin Trials Commun. 2019 Jul 19;15:100418. doi: 10.1016/j.conctc.2019.100418 (PMC6661274; doi:10.1016/j.conctc.2019.100418)
Supplement: Multimedia component 1 [file mmc1.xml]

<?xml version="1.0" encoding="UTF-8" standalone="no"?><data:data><datasets><author>owolabiomolara101@gmail.com</author><type>0</type><dataset><value>1</value><reason>Data will be made available on request</reason><comments/></dataset></datasets></data:data>
